# Supplementary material for: Angiotensin signaling is essential for stress erythropoiesis but causes retention of dysfunctional mitochondria in RBCs
Source: JCI Insight. 2026 Mar 12;11(9):e200722. doi: 10.1172/jci.insight.200722 (PMC13232005; doi:10.1172/jci.insight.200722)
Supplement: Supporting data values [file jciinsight-11-200722-s060.xlsx]

## Sheet: Figure  1C
	WT	SS
	8.715	5.01
	8.167	5.543
	9.74	6.311
	6.029	7.697
	7.522	7.593
	6.858	6.657
	7.442	6.711
	5.45	7.92
	6.55	10.92
	13.49	13.25
	9.85	19.16
	5.4	13.41
	8.94	9.66
	12.67	9.49
	14.48	14.23
	11.03	14.1

## Sheet: Figure 1D
WT	SS
0.658416	1.41889
0.906489	0.643092
0.974359	0.84658
0.653973	0.737391
0.863806	1.11652
1.16234	1.54847
0.613893	1.39568
0.57571	1.16234
0.337349	1.27563
0.640394	1.25
	1.76731
	1.87069
	1.67112
	1.21018

## Sheet: Figure 1E
		ctrl	cap	los
	WT	SS	SS	SS
	10.15	103.6	68.07	39.4
	9.7	96.4	88.75	55.51
	10.1	78.1	27.8	62.17
	12.88	84.2	59.42	67.98
	11.11	131.61
	11.3	106.09
	16.1	110.51
	11.22	101.86
	7.31	90.78
	9.74	90.37
	8.88	106.48

## Sheet: Figure 1F
Ctrl	SCA Patients
106	337
122	158
107	154
106	203
92	123
82	164
104	86
77	175
92	163
114
97
102

## Sheet: Figure 1G
Ctrl	Cap	Los
SS	SS	SS
6	1.25	0.5
4	0.75	0.5
8	0.302632	1.25
3.30064	0.253165	0.571429
2.11526	0.603175
1.98775	0.507692

## Sheet: Figure 1H
Ctrl	Ctrl	Cap	Los
WT	SS	SS	SS
10.8606	152.59	50.7	78.09
8.36588	116.97	18.48	106.7
23.5282	117.42	26.23	96.27
22.2048	140.07	30.1	49.28
26.1752	108.18	55.78	78.45
18.2343	156.91
24.2845

## Sheet: Figure 2A
WT	WT	SS	SS
+/+	-/-	+/+	-/-
26.37	27.86	79.67	46.25
30.21	28.43	91.28	73.02
24.8	24.44	93.63	68.8
27.51	24.73	66.56	62.88
30.57	28.43	134.61	91.5663
36.11	30.86	134.25	86.3454
33.86		94.76	86.1044
		84.39
		100.16
		96.17
		104.44
		103.12
		114.06
		114.35
		91.71
		110.03
		95.23
		91.57
		83.4538
		120
		91.3253
		98.3133
		110.683
		96.2249

## Sheet: Figure 2B
C57		UAB
WT	WT	SS	SS
+/+	-/-	+/+	-/-
12.3	9.9	9.6	5.9
11.5	13.7	10.1	6.3
12.5	10.9	9	4.6
14.3	13.4	10.2	7.9
8.9	13.8	10.4	2.3
13.9	13.6	11.9	8.7
13.7	13.2	9.5	2.8
13.9	12.3	10	7.9
13.1	13.4	11.4	9
13.1	12.9	10.4	4.9
14.4	13.1	12.1	1.2
13.6	13.6	11
14.2	13.1	8.3
14.5	13.7	8.2
14.3

## Sheet: FIgure 2C
Baseline		Stress
+/+	-/-	+/+	-/-
76.5535	136.129	10022.8	8047.8
121.178	70.0198	9162.74	6343
228.87	33.8606	11500.3	5290.94
87.4594	115.77	9704.14	5496.79
29.6743	275.866	16000	577.715
8.09919	55.5325	13180	5285.58
54.3688	43.5249	10072.2	4839.98
142.296	214.576	7919.24	4837.63
	18.3071	7059.88	9457.72

## Sheet: Figure 2D
		WT	WT		UAB-SS	UAB-SS
		Cre-	Cre+		Cre-	Cre+
		11	24		65	71
		12	12		107	65
		13	10		79	51
		15	11		97	56
		12	11		95	55
		15	11		77
					111
					127
					173
					101
					107
					103
					60

[truncated: 29 more sheets: Figure 2E, Figure 2F, Figure 2G, Figure 3A, Figure 4A, Figure 4B, Figure 4C, Figure 4D, Figure 4E, Figure 4F, Fig S1B, Fig S1E, Fig S1F, Fig S2A, Fig S2B, Fig S2C, Fig S2D, Fig S2E, Fig S2F, Fig S2G …]
